# Supplementary material for: Clinical Effect of Lenvatinib Re-Administration after Transcatheter Arterial Chemoembolization in Patients with Intermediate Stage Hepatocellular Carcinoma
Source: Cancers (Basel). 2022 Dec 13;14(24):6139. doi: 10.3390/cancers14246139 (PMC9776720; doi:10.3390/cancers14246139)
Supplement: Supplementary file 1 [file cancers-14-06139-s001.zip]

Archive with 1 entries (1 files):
- cancers-2057195-supplementary.pdf
